# Supplementary material for: Novel Aporphine- and Proaporphine–Clerodane Hybrids Identified from the Barks of Taiwanese Polyalthia longifolia (Sonn.) Thwaites var. pendula with Strong Anti-DENV2 Activity
Source: Pharmaceuticals (Basel). 2022 Sep 30;15(10):1218. doi: 10.3390/ph15101218 (PMC9610793; doi:10.3390/ph15101218)
Supplement: Supplementary file 1 [file pharmaceuticals-15-01218-s001.zip]

Archive with 1 entries (1 files):
- pharmaceuticals-1893312-supplementary.pdf
